# Supplementary material for: STAT1 is essential for the inhibition of hepatitis C virus replication by interferon-λ but not by interferon-α
Source: Sci Rep. 2016 Dec 8;6:38336. doi: 10.1038/srep38336 (PMC5144079; doi:10.1038/srep38336)
Supplement: Supplementary Dataset [file srep38336-s2.xlsx]

## Sheet: Sheet1
Supplementary Dataset 1. Full list of the selected probe sets and fold changes, related to Fig. 6C
Probe Set ID	Gene Accession	Gene Symbol	NT IFN-α	NT IFN-λ	STAT1 KO untreated	STAT1 KO IFN-α	STAT1 KO IFN-λ
16791059	NM_002818	PSME2	1.6414	1.80145	1.1324	2.92505	1.16541
16958124	NM_001146102	PARP9	8.76944	10.7525	0.970169	12.1949	0.965009
16915755	NM_007346	OGFR	1.50329	1.60567	0.865092	2.91854	0.806298
17040387	ENST00000454091	HLA-A	1.82658	1.75796	0.987246	1.99545	1.20642
16707202	NM_012420	IFIT5	8.27059	9.95381	1.23923	14.0278	1.04362
17039281	ENST00000383323	HLA-C	2.76575	2.53369	1.02863	3.42654	1.01116
16968735	NM_001165136	HERC6	11.6764	18.8818	0.920274	16.9052	0.704246
17039963	NM_004159	PSMB8	1.54564	1.771	0.862616	3.72212	0.993383
16766093	NM_005419	STAT2	1.64817	2.59064	1.16026	4.06711	1.06996
16903537	NM_004688	NMI	1.79253	2.8864	1.29398	4.11733	1.44803
17029003	ENST00000496419	HLA-C	2.20285	2.14424	0.880604	2.37239	0.968877
16923031	NM_001144925	MX1	46.9959	74.0518	1.01022	66.7179	1.10857
16838581	NM_001256071	RNF213	1.54387	3.09584	1.07189	3.23097	1.05848
16903529	NM_198557	RBM43	1.52969	1.83895	0.754997	2.05287	0.717592
17037774	NM_005516	HLA-E	1.94265	2.1218	0.739437	3.42768	0.79274
17017147			1.59573	1.9863	1.22376	2.39039	0.981023
17031434	NR_001590	IFITM4P	13.3083	14.5255	1.36076	13.7511	1.88843
17035115	NM_005516	HLA-E	1.94796	2.13064	0.727548	3.40531	0.790822
17126024	NM_005082	TRIM25	3.87352	3.92855	0.972086	3.66582	0.887712
17006134			1.90881	1.67759	1.37572	4.02745	1.44591
16760691	NM_001733	C1R	1.73875	1.76162	1.11691	2.13312	0.979177
16909413	NM_001185015	SP110	11.1547	18.1797	1.44699	18.1703	1.29112
17040488	NM_005516	HLA-E	1.94265	2.1218	0.739437	3.42768	0.79274
17034254	ENST00000359635	HLA-B	2.09365	1.50528	0.885343	2.79629	0.891923
17032993	NM_005516	HLA-E	1.94796	2.13064	0.727548	3.40531	0.790822
16896442	NM_002759	EIF2AK2	6.84272	7.59658	1.06165	7.66561	1.01617
17031781	ENST00000383323	HLA-C	2.87607	2.65903	1.06313	3.50884	1.0372
17059776	NM_152703	SAMD9L	1.64202	2.46338	0.820674	3.92388	1.00767
17059771	NM_017654	SAMD9	10.918	23.0906	0.891293	37.0572	1.08808
16968765	NM_016323	HERC5	4.15299	7.8025	0.985558	15.3639	0.763478
16802918	NM_033240	PML	2.17162	2.77964	0.961623	4.42137	0.84462
16858080	NM_018381	C19orf66	3.31264	4.20944	0.957486	9.28732	0.967232
17017126	ENST00000487245	HLA-C	2.26309	2.22053	0.912156	2.43767	1.00021
17033890	NR_001590	IFITM4P	12.3187	13.2608	1.25463	12.221	1.84055
16939127	NM_001172567	MYD88	1.50283	1.66066	1.17388	1.90976	1.18104
16962022	NM_014398	LAMP3	3.1538	5.34999	1.01055	3.02289	1.34342
17042487	NM_000593	TAP1	2.45928	5.36833	1.13715	7.53057	1.18852
16921289	NM_001037335	HELZ2	5.04506	5.48716	1.11925	7.25324	1.07112
17016760	NR_001590	IFITM4P	8.53895	8.92844	0.835673	8.24561	1.26987
17006949	NM_001710	CFB	1.9655	2.08743	1.15754	3.3724	1.16129
17125884			1.50443	1.71152	0.951022	2.01762	0.75674
16738544	NM_198183	UBE2L6	6.74285	11.4909	0.883099	9.38975	0.723461
16757347	AB044545	OAS3	18.1475	25.9104	1.00889	23.3575	0.990927
17035049	XR_430999	HLA-A	1.92652	1.84865	0.895129	2.22462	0.882441
17087308	NM_014290	TDRD7	2.31415	2.72064	0.996319	2.62542	1.03046
17006261	NM_005516	HLA-E	1.94796	2.13064	0.727548	3.40531	0.790822
17017979	NM_000593	TAP1	2.99249	7.4414	1.09586	10.1363	1.2158
17082418	NM_032789	PARP10	1.56394	1.70977	1.07771	2.00058	0.952365
17049676	NM_000602	SERPINE1	1.57634	2.19106	0.984688	2.30473	1.0187
16891922	NM_001080391	SP100	3.70913	6.26494	1.3015	5.29251	1.22689
17063480	NM_022750	PARP12	2.97062	3.75198	1.17419	4.26588	1.05073
17036486	ENST00000419135	HLA-C	2.28869	1.59641	0.875074	2.16903	0.748856
16800156	NM_024956	TMEM62	1.93925	2.51148	1.40094	11.8465	1.30807
16876764	NM_080657	RSAD2	3.31869	8.47823	1.19843	8.26901	0.967404
16830202	NM_017523	XAF1	1.80299	3.19249	0.966022	2.94092	1.08021
16960186	NM_021105	PLSCR1	4.37653	5.89173	0.959239	3.3475	0.952517
17049667	NM_030961	TRIM56	1.63026	2.02139	1.08317	2.85179	1.0429
16782687	NM_006084	IRF9	5.9442	5.96374	0.738848	4.81096	0.824896
17042473	NM_004159	PSMB8	1.54564	1.771	0.862616	3.72212	0.993383
16846915	NM_005082	TRIM25	3.72233	3.7435	0.99631	3.46037	0.938574
16771417	NM_001261825	OASL	2.29708	4.76021	0.694688	5.37892	1.37262
16774808	NM_001040443	PHF11	1.81494	1.88218	1.05459	2.47166	1.13773
16830577	NM_001040059	CD68	1.61735	1.52185	1.08714	1.60709	0.935181
16684080	NM_002038	IFI6	75.351	81.3232	1.00495	62.7227	0.890792
16834243	NM_033133	CNP	1.65702	1.6361	1.05952	3.65605	0.995248
17039299	ENST00000359635	HLA-B	1.9889	1.61939	1.02786	2.72428	0.979469
17037670	ENST00000383619	HLA-A	1.73698	1.77433	1.21703	2.23758	1.02739
17017965	NM_004159	PSMB8	1.54564	1.771	0.862616	3.72212	0.993383
16757373	NM_002535	OAS2	21.7975	40.0945	0.798312	20.0795	1.14705
17039977	NM_000593	TAP1	2.99249	7.4414	1.09586	10.1363	1.2158
17030188	ENST00000438861	HLA-A	1.68669	1.82503	1.08468	2.09373	0.939897
17041517	ENST00000439894	IFITM4P	4.00032	5.21121	0.938624	4.46259	1.07552
16650613			1.77136	2.91506	1.04495	2.25645	1.49011
17123262	NM_014831	TRANK1	1.79115	2.56356	1.00499	12.1357	1.2295
16782615	NM_001281528	PSME1	1.76525	1.7026	1.10036	2.306	1.01873
17036173	NR_001590	IFITM4P	8.53895	8.92844	0.835673	8.24561	1.26987
17034791	NM_000593	TAP1	2.99249	7.4414	1.09586	10.1363	1.2158
17123264	NM_014831	TRANK1	1.87321	3.44623	1.43468	10.2705	1.22728
16977052	NM_001565	CXCL10	2.65606	5.21381	1.26287	20.5698	1.0698
17034777	NM_004159	PSMB8	1.54564	1.771	0.862616	3.72212	0.993383
17027344	ENST00000417978	HLA-A	1.77865	1.71074	0.902527	1.9496	0.907961
16919022	NM_015474	SAMHD1	2.45833	2.99107	1.06685	4.76583	1.06553
17037257	NM_004159	PSMB8	1.55682	1.79892	0.862315	3.78081	0.992709
16926942	NM_017414	USP18	3.62703	5.49992	1.06435	7.61852	1.00705
16666509	NM_006417	IFI44	3.16687	8.10148	0.669921	11.7712	0.891068
17086208	NM_001282748	TLE4	1.53311	1.56504	1.28917	2.52746	1.24653
17032462	NM_004159	PSMB8	1.54564	1.771	0.862616	3.72212	0.993383
16904365	NM_022168	IFIH1	40.8221	60.522	1.05729	49.769	1.00721
16657594	NM_005101	ISG15	25.2855	33.8492	1.32175	26.8941	1.16434
16782637	OTTHUMT00000416167	RP11-468E2.5	1.69944	2.00187	1.27278	4.68962	1.18681
16734762	NM_003141	TRIM21	2.95561	3.4718	0.992266	6.12496	0.979496
17124132	ENST00000454686	PANDAR	1.92869	2.5536	0.944148	2.33594	0.993022
17032476	NM_000593	TAP1	2.99249	7.4414	1.09586	10.1363	1.2158
17027443	NM_005516	HLA-E	1.94265	2.1218	0.739437	3.42768	0.79274
17028653	ENST00000414714	IFITM4P	8.88097	9.38679	1.10132	6.97779	1.40011
17093090	NM_014314	DDX58	6.84182	10.1136	1.10967	12.6485	1.0065
16693813	NM_001025107	ADAR	1.62179	1.89814	0.947713	1.69087	0.885516
16878994	NM_001139488	RASGRP3	1.77373	2.44867	0.783698	2.65958	0.840115
16944695	NM_017554	PARP14	8.40165	14.0117	1.06163	16.627	1.22247
17026109	ENST00000417978	HLA-A	1.77865	1.71074	0.902527	1.9496	0.907961
17030288	NM_005516	HLA-E	1.94265	2.1218	0.739437	3.42768	0.79274
16800450	NM_004048	B2M	1.64193	1.84062	1.11203	1.99404	1.12404
17027130	NM_004159	PSMB8	1.54564	1.771	0.862616	3.72212	0.993383
16709386	NM_001227	CASP7	1.50735	1.97113	1.23386	3.74216	1.16521
16972993	NM_003265	TLR3	1.70321	3.59039	1.21156	49.0705	1.18495
16981219	NM_017631	DDX60	16.705	27.4497	0.844407	19.0233	0.946795
17034236			4.14479	3.91467	0.965555	5.01565	1.16334
17027144	NM_000593	TAP1	2.99249	7.4414	1.09586	10.1363	1.2158
16894127	NM_207315	CMPK2	3.92939	7.59173	0.758018	4.57688	0.859547
16920121	NM_021035	ZNFX1	1.9587	2.35636	1.0687	5.2168	1.02761
16965313	NM_015907	LAP3	2.16175	2.79226	0.92827	2.17836	0.951429
17052552	NM_001293626	LOC93432	1.85613	2.01882	0.676883	2.39592	0.955628
16929615	NM_030641	APOL6	4.64308	7.46984	1.13494	11.6339	1.22003
16778559	NM_001002264	EPSTI1	2.12425	2.56224	1.00997	2.05763	1.16102
16678496	NM_175055	HIST3H2BB	1.85954	1.97066	1.10034	1.71919	0.908797
17052550	NM_001293626	LOC93432	1.70119	1.88773	0.876024	2.06257	0.882983
16707180	NM_001547	IFIT2	3.00078	5.85224	1.10471	27.4831	1.14045
17029774	NM_004159	PSMB8	1.54564	1.771	0.862616	3.72212	0.993383
16709128	NM_004419	DUSP5	1.56415	1.58933	1.05314	1.72968	0.938207
17041782	ENST00000400341	HLA-C	2.60963	2.30962	0.986466	3.3078	0.980517
16944665	NM_138287	DTX3L	4.63964	5.0357	1.01223	6.38392	0.919349
17052544	NM_001293626	LOC93432	1.7615	2.3153	1.09796	2.85124	1.31195
17125942			1.50443	1.71152	0.951022	2.01762	0.75674
17052542	NM_001293626	LOC93432	2.08854	2.50036	1.0675	3.80134	0.87259
17052548	NM_001293626	LOC93432	2.48074	2.52444	1.09131	3.76892	0.980602
17038932	NR_001590	IFITM4P	12.3187	13.2608	1.25463	12.221	1.84055
16707196	AK092813	IFIT1	50.5763	57.4448	1.29309	74.8082	0.550084
16954217	NM_003335	UBA7	1.73567	1.61984	0.902653	5.92596	0.716811
17029788	NM_000593	TAP1	2.99249	7.4414	1.09586	10.1363	1.2158
17096436	NM_014788	TRIM14	2.24869	2.38556	0.739251	3.0525	0.752653
17037271	NM_000593	TAP1	2.99249	7.4414	1.09586	10.1363	1.2158
17052538	NM_001293626	LOC93432	1.53069	2.20759	1.11106	2.81085	1.31376
17052532	NM_001293626	LOC93432	2.81536	2.48305	1.32167	3.57763	1.3624
17052530	NM_001293626	LOC93432	2.83796	2.80478	1.15308	5.51614	1.47691
17052534	NM_001293626	LOC93432	2.50575	3.22256	1.14382	6.53103	1.21846
16655477			1.71775	2.25713	1.20651	1.5436	1.71564
16650587			2.58043	1.82348	0.775415	1.75694	3.40391
17017018	NM_003897	IER3	1.56184	1.59638	1.47088	2.00395	1.39918
17006222	NR_027822	HLA-L	1.74943	1.63468	1.13751	1.63868	1.0356
17118734			1.93048	1.6192	1.02428	0.893935	0.9752
16700239	NM_033445	HIST3H2A	1.95791	2.09033	0.892056	1.70936	0.745313
16897797	NM_033109	PNPT1	1.82504	2.19451	0.709215	1.06252	0.660144
17034143	NM_003897	IER3	1.54637	1.57945	1.45642	1.90799	1.3749
16656663			1.79124	1.93452	1.36023	1.62907	1.37401
17119374	NR_036089	MIR3137	1.59136	2.00817	1.24304	1.39314	1.7288
16652983			2.80106	1.66426	1.07918	1.77755	1.77645
16787814	NM_001130080	IFI27	2.83388	1.71857	0.958289	1.02792	0.849912
16863534			1.53689	1.64635	1.19022	1.7827	2.79183
16720085	NM_003641	IFITM1	2.67176	5.86856	0.865424	1.07349	0.942656
16654499			1.50061	1.73039	1.27153	1.90075	1.38655
16651665			3.03666	3.04158	0.922124	2.61381	2.75549
16651785			1.75154	1.51239	1.19041	1.42734	1.09771
16654925			2.74733	3.08059	1.26166	2.03575	1.95426
16977356			1.50542	1.50885	1.49727	1.19192	1.47218
16651511			1.54274	1.79107	1.12439	1.16172	1.00126
16870200	AK303593	BST2	7.85754	10.8186	0.895279	2.17993	1.1304
16691803			2.01035	2.05393	1.22332	1.37618	1.84251
16788404	NR_029906	MIR345	1.58779	1.52642	1.02672	1.06807	1.33719
17104665			1.99858	1.63136	1.32212	2.52686	2.1081
17012163	ENST00000363062	RNU1-18P	1.69877	1.7412	1.30588	1.55564	1.0838
16655447			1.71775	2.25713	1.20651	1.5436	1.71564
16721672			1.73551	1.78074	0.963054	1.39766	1.40715
16656533			1.51304	1.88784	1.42811	1.49815	1.54403
16678309			2.56619	3.53069	1.21516	1.94324	2.57662
16735826			1.7049	1.75273	1.36252	1.03021	1.71497
16771522			2.35951	1.67732	1.05847	1.48728	1.15593
17106398	NM_007231	SLC6A14	1.60753	1.79025	0.798947	1.42715	0.886406
16653111			1.8995	1.7193	1.09462	1.63142	1.38409
17039184	ENST00000376377	IER3	1.51772	1.62442	1.44657	1.90935	1.3766
17091030	AK290843	FCN2	2.01377	2.56304	1.48863	1.20896	2.57548
16771551			2.56781	2.05753	1.08874	1.11093	2.1093
17046393	XR_428276	LOC101929190	1.62925	1.67341	1.04729	0.927608	1.40996
17031687	NM_003897	IER3	1.54637	1.57945	1.45642	1.90799	1.3749
16657289			1.59974	1.50865	1.14221	1.51881	1.42729
16741489			1.76654	2.28344	1.43467	1.8649	1.91319
16655303			1.56065	2.1317	0.800206	1.17484	2.03594
16650653			1.74594	2.45155	1.11344	2.25396	1.91943
16654579			1.63217	1.85546	1.44117	1.26397	1.70731
16651855			1.53372	2.00623	1.44178	2.10214	3.21807
16696612			1.93048	1.6192	1.02428	0.893935	0.9752
16901688			1.69751	1.71859	1.4513	1.61152	2.22272
17123374	XR_112543	LOC100505902	1.99875	1.80753	1.39189	1.53108	1.50714
16656961			1.99528	2.00002	1.16297	1.62946	2.20088
16655871			2.49449	1.72248	0.960454	1.78	1.0062
16784484			1.70525	1.83045	1.36511	1.79221	0.966774
16937941	ENST00000362739	RNA5SP124	2.00787	1.90844	1.07944	1.2775	1.04498
16967360	ENST00000505646 // ENST00000505646	LOC101929979 // LOC101930401	2.10432	1.62116	1.34284	1.61996	1.38158
17041752	NM_003897	IER3	1.54637	1.57945	1.45642	1.90799	1.3749
16767115	NR_026825	RPSAP52	1.7029	2.48842	1.46926	1.38212	1.41502
16653341			1.78976	2.24421	1.43414	1.75523	1.27523
16680023	NM_001142467	HES4	1.51591	1.50119	1.22534	1.88724	1.31126
16655645			1.72541	1.92194	0.940992	1.38789	1.51782
16652375			1.73028	1.56142	1.29879	1.18688	1.196
16655885			1.54387	2.56974	1.23162	1.46802	1.53821
16655527			2.25345	1.65293	1.45985	2.14669	1.37129
16654557			1.51647	1.94132	1.19004	0.98672	1.56977
16652009			1.59126	1.68729	1.38294	1.08025	1.25483
16993404			1.89907	1.88788	1.47005	1.24808	1.59689
16885976			1.50615	1.58058	0.842795	0.855947	0.828055
17032343	ENST00000456854	FKBPL	1.60188	2.20167	1.31373	2.13139	1.69861
16657598	NM_198576	AGRN	1.65536	1.71533	1.25624	1.75369	1.18032
16899682			2.65199	3.17314	1.25369	1.90108	1.45751
16650169			1.57823	2.23404	1.37087	2.12082	1.63951
16708114	XR_247553	LOC101927278	1.67821	1.53303	1.45732	1.92497	1.29986
16971758	NM_005651	TDO2	2.78875	2.92407	1.11623	1.52641	1.0343
16900689			1.96673	2.13611	1.27092	1.23149	1.52387
16764091			2.26278	1.7457	1.09319	1.51767	1.12754
16650053			2.55051	3.21588	1.15721	1.24951	2.54161
16650057			1.51525	1.62919	1.20849	1.53535	0.996051
16653443			1.78976	2.24421	1.43414	1.75523	1.27523
16889757			1.61272	2.18343	1.35188	1.06302	1.39739
16993425			2.17128	2.49072	1.37522	2.24226	1.4462
16847821			1.85083	2.05697	1.27508	1.25268	0.854398
16989865	ENST00000362675	RNA5SP195	1.54526	1.72669	1.20696	1.27334	1.18105
16651477			1.60642	1.89702	1.3577	1.23665	0.910839
16890207	NM_001039538	MAP2	1.66133	1.77677	1.38058	1.7365	1.32791
16656495			3.49188	3.29775	1.44873	2.73445	2.21571
16651239			1.52117	1.62467	1.41098	1.59218	1.47146
17028909	NM_003897	IER3	1.54637	1.57945	1.45642	1.90799	1.3749
16738258			2.86378	2.98043	1.34986	5.65764	2.4548
16652781			1.89089	2.31256	0.82736	2.26414	2.39401
16939501			1.76612	1.75288	1.14682	1.51163	2.03955
16656583			1.75733	1.96101	1.31495	1.95533	1.91254
16740569			1.65837	1.99609	1.46489	2.16907	1.19891
16963053	NR_036089	MIR3137	1.59136	2.00817	1.24304	1.39314	1.7288
16769743			1.53073	1.65401	1.45851	1.27994	1.46149
17009961	OTTHUMT00000041090	RP11-59D5__B.2	1.66883	2.0721	1.37887	2.77256	1.62892
16653505			1.85424	1.67402	1.15293	1.33011	0.781708
17098622			1.78983	1.5971	1.21833	1.68626	1.29458
17112656	NM_001271815	NOX1	1.81982	1.63283	0.856028	1.28863	0.887583
16680568	XM_006711074	LOC100506504	1.7902	1.54016	1.24435	1.33514	1.33262
16849576	NM_005567	LGALS3BP	11.5131	12.4876	1.21596	3.38465	1.15088
16899476	NR_024342	SNAR-H	1.89762	1.7788	0.781852	1.19219	0.535563
16652673			1.59126	1.68729	1.38294	1.08025	1.25483
16655703			2.26763	6.94312	0.941044	1.24617	1.2941
16652427			1.70218	1.67944	1.21803	1.3413	1.36507
17018652	NR_037491	MIR3925	1.50586	1.57979	1.13167	1.47812	1.15867
16874191	NR_024244	SNAR-G2	2.21258	1.7314	0.970897	1.52106	0.732943
16864393	NM_001193646	ATF5	1.65631	1.58395	1.41635	1.70441	1.31262

## Sheet: Sheet2
Probe Set ID	Fold Change	Fold Change
16791059	2.92505	1.16541
16958124	12.1949	0.965009
16915755	2.91854	0.806298
17040387	1.99545	1.20642
16707202	14.0278	1.04362
17039281	3.42654	1.01116
16968735	16.9052	0.704246
17039963	3.72212	0.993383
16766093	4.06711	1.06996
16903537	4.11733	1.44803
17029003	2.37239	0.968877
16923031	66.7179	1.10857
16838581	3.23097	1.05848
16903529	2.05287	0.717592
17037774	3.42768	0.79274
17017147	2.39039	0.981023
17031434	13.7511	1.88843
17035115	3.40531	0.790822
17126024	3.66582	0.887712
17006134	4.02745	1.44591
16760691	2.13312	0.979177
16909413	18.1703	1.29112
17040488	3.42768	0.79274
17034254	2.79629	0.891923
17032993	3.40531	0.790822
16896442	7.66561	1.01617
17031781	3.50884	1.0372
17059776	3.92388	1.00767
17059771	37.0572	1.08808
16968765	15.3639	0.763478
16802918	4.42137	0.84462
16858080	9.28732	0.967232
17017126	2.43767	1.00021
17033890	12.221	1.84055
16939127	1.90976	1.18104
16962022	3.02289	1.34342
17042487	7.53057	1.18852
16921289	7.25324	1.07112
17016760	8.24561	1.26987
17006949	3.3724	1.16129
17125884	2.01762	0.75674
16738544	9.38975	0.723461
16757347	23.3575	0.990927
17035049	2.22462	0.882441
17087308	2.62542	1.03046
17006261	3.40531	0.790822
17017979	10.1363	1.2158
17082418	2.00058	0.952365
17049676	2.30473	1.0187
16891922	5.29251	1.22689
17063480	4.26588	1.05073
17036486	2.16903	0.748856
16800156	11.8465	1.30807
16876764	8.26901	0.967404
16830202	2.94092	1.08021
16960186	3.3475	0.952517
17049667	2.85179	1.0429
16782687	4.81096	0.824896
17042473	3.72212	0.993383
16846915	3.46037	0.938574
16771417	5.37892	1.37262
16774808	2.47166	1.13773
16830577	1.60709	0.935181
16684080	62.7227	0.890792
16834243	3.65605	0.995248
17039299	2.72428	0.979469
17037670	2.23758	1.02739
17017965	3.72212	0.993383
16757373	20.0795	1.14705
17039977	10.1363	1.2158
17030188	2.09373	0.939897
17041517	4.46259	1.07552
16650613	2.25645	1.49011
17123262	12.1357	1.2295
16782615	2.306	1.01873
17036173	8.24561	1.26987
17034791	10.1363	1.2158
17123264	10.2705	1.22728
16977052	20.5698	1.0698
17034777	3.72212	0.993383
17027344	1.9496	0.907961
16919022	4.76583	1.06553
17037257	3.78081	0.992709
16926942	7.61852	1.00705
16666509	11.7712	0.891068
17086208	2.52746	1.24653
17032462	3.72212	0.993383
16904365	49.769	1.00721
16657594	26.8941	1.16434
16782637	4.68962	1.18681
16734762	6.12496	0.979496
17124132	2.33594	0.993022
17032476	10.1363	1.2158
17027443	3.42768	0.79274
17028653	6.97779	1.40011
17093090	12.6485	1.0065
16693813	1.69087	0.885516
16878994	2.65958	0.840115
16944695	16.627	1.22247
17026109	1.9496	0.907961
17030288	3.42768	0.79274
16800450	1.99404	1.12404
17027130	3.72212	0.993383
16709386	3.74216	1.16521
16972993	49.0705	1.18495
16981219	19.0233	0.946795
17034236	5.01565	1.16334
17027144	10.1363	1.2158
16894127	4.57688	0.859547
16920121	5.2168	1.02761
16965313	2.17836	0.951429
17052552	2.39592	0.955628
16929615	11.6339	1.22003
16778559	2.05763	1.16102
16678496	1.71919	0.908797
17052550	2.06257	0.882983
16707180	27.4831	1.14045
17029774	3.72212	0.993383
16709128	1.72968	0.938207
17041782	3.3078	0.980517
16944665	6.38392	0.919349
17052544	2.85124	1.31195
17125942	2.01762	0.75674
17052542	3.80134	0.87259
17052548	3.76892	0.980602
17038932	12.221	1.84055
16707196	74.8082	0.550084
16954217	5.92596	0.716811
17029788	10.1363	1.2158
17096436	3.0525	0.752653
17037271	10.1363	1.2158
17052538	2.81085	1.31376
17052532	3.57763	1.3624
17052530	5.51614	1.47691
17052534	6.53103	1.21846
16655477	1.5436	1.71564
16650587	1.75694	3.40391
17017018	2.00395	1.39918
17006222	1.63868	1.0356
17118734	0.893935	0.9752
16700239	1.70936	0.745313
16897797	1.06252	0.660144
17034143	1.90799	1.3749
16656663	1.62907	1.37401
17119374	1.39314	1.7288
16652983	1.77755	1.77645
16787814	1.02792	0.849912
16863534	1.7827	2.79183
16720085	1.07349	0.942656
16654499	1.90075	1.38655
16651665	2.61381	2.75549
16651785	1.42734	1.09771
16654925	2.03575	1.95426
16977356	1.19192	1.47218
16651511	1.16172	1.00126
16870200	2.17993	1.1304
16691803	1.37618	1.84251
16788404	1.06807	1.33719
17104665	2.52686	2.1081
17012163	1.55564	1.0838
16655447	1.5436	1.71564
16721672	1.39766	1.40715
16656533	1.49815	1.54403
16678309	1.94324	2.57662
16735826	1.03021	1.71497
16771522	1.48728	1.15593
17106398	1.42715	0.886406
16653111	1.63142	1.38409
17039184	1.90935	1.3766
17091030	1.20896	2.57548
16771551	1.11093	2.1093
17046393	0.927608	1.40996
17031687	1.90799	1.3749
16657289	1.51881	1.42729
16741489	1.8649	1.91319
16655303	1.17484	2.03594
16650653	2.25396	1.91943
16654579	1.26397	1.70731
16651855	2.10214	3.21807
16696612	0.893935	0.9752
16901688	1.61152	2.22272
17123374	1.53108	1.50714
16656961	1.62946	2.20088
16655871	1.78	1.0062
16784484	1.79221	0.966774
16937941	1.2775	1.04498
16967360	1.61996	1.38158
17041752	1.90799	1.3749
16767115	1.38212	1.41502
16653341	1.75523	1.27523
16680023	1.88724	1.31126
16655645	1.38789	1.51782
16652375	1.18688	1.196
16655885	1.46802	1.53821
16655527	2.14669	1.37129
16654557	0.98672	1.56977
16652009	1.08025	1.25483
16993404	1.24808	1.59689
16885976	0.855947	0.828055
17032343	2.13139	1.69861
16657598	1.75369	1.18032
16899682	1.90108	1.45751
16650169	2.12082	1.63951
16708114	1.92497	1.29986
16971758	1.52641	1.0343
16900689	1.23149	1.52387
16764091	1.51767	1.12754
16650053	1.24951	2.54161
16650057	1.53535	0.996051
16653443	1.75523	1.27523
16889757	1.06302	1.39739
16993425	2.24226	1.4462
16847821	1.25268	0.854398
16989865	1.27334	1.18105
16651477	1.23665	0.910839
16890207	1.7365	1.32791
16656495	2.73445	2.21571
16651239	1.59218	1.47146
17028909	1.90799	1.3749
16738258	5.65764	2.4548
16652781	2.26414	2.39401
16939501	1.51163	2.03955
16656583	1.95533	1.91254
16740569	2.16907	1.19891
16963053	1.39314	1.7288
16769743	1.27994	1.46149
17009961	2.77256	1.62892
16653505	1.33011	0.781708
17098622	1.68626	1.29458
17112656	1.28863	0.887583
16680568	1.33514	1.33262
16849576	3.38465	1.15088
16899476	1.19219	0.535563
16652673	1.08025	1.25483
16655703	1.24617	1.2941
16652427	1.3413	1.36507
17018652	1.47812	1.15867
16874191	1.52106	0.732943
16864393	1.70441	1.31262
